# Supplementary material for: Clustering recovered 18650 lithium-ion cells to improve homogeneity in second-life battery pack construction
Source: PLoS One. 2026 Jul 16;21(7):e0353394. doi: 10.1371/journal.pone.0353394 (PMC13374983; doi:10.1371/journal.pone.0353394)
Supplement: S1 Table — Silhouette index and pairwise Adjusted Rand Index across 100 random states for K-means at k = 6, comparing ninit = 1 and ninit = 50. (XLSX) [file pone.0353394.s001.xlsx]

## Sheet: Sheet1
random_state	Silhouette_n_init_1	Silhouette_n_init_50
0	0.4317	0.4662
1	0.4353	0.4662
2	0.4669	0.4662
3	0.4699	0.4662
4	0.459	0.466
5	0.4353	0.4715
6	0.4335	0.4662
7	0.4699	0.4662
8	0.4499	0.4662
9	0.4686	0.4662
10	0.4646	0.4662
11	0.4355	0.4662
12	0.4662	0.4662
13	0.4562	0.466
14	0.4429	0.4662
15	0.459	0.4646
16	0.3779	0.4646
17	0.4631	0.466
18	0.3713	0.4662
19	0.4686	0.466
20	0.4562	0.4662
21	0.4459	0.466
22	0.4686	0.466
23	0.4378	0.4662
24	0.4562	0.4662
25	0.4715	0.4662
26	0.4699	0.4662
27	0.4332	0.4662
28	0.4418	0.466
29	0.4275	0.4662
30	0.4686	0.4662
31	0.4686	0.4662
32	0.3523	0.4662
33	0.4452	0.4662
34	0.4619	0.4662
35	0.4275	0.4662
36	0.4361	0.4662
37	0.4619	0.466
38	0.4616	0.466
39	0.4353	0.4662
40	0.4261	0.4662
41	0.4699	0.4662
42	0.4603	0.4662
43	0.459	0.466
44	0.4499	0.4662
45	0.4646	0.4662
46	0.4335	0.4662
47	0.4303	0.4662
48	0.4715	0.4715
49	0.4394	0.4662
50	0.4275	0.466
51	0.4715	0.4662
52	0.4715	0.4662
53	0.4702	0.4662
54	0.4638	0.4662
55	0.4435	0.4662
56	0.4619	0.466
57	0.4605	0.4662
58	0.3779	0.4662
59	0.3536	0.466
60	0.4499	0.4662
61	0.4277	0.4662
62	0.4663	0.4662
63	0.4605	0.4662
64	0.4702	0.4662
65	0.4646	0.4662
66	0.4646	0.4662
67	0.4686	0.4662
68	0.4562	0.4662
69	0.4646	0.4662
70	0.4147	0.4662
71	0.4499	0.4662
72	0.4662	0.4662
73	0.4562	0.4662
74	0.3549	0.4662
75	0.4579	0.4662
76	0.424	0.4662
77	0.4662	0.4662
78	0.4351	0.4662
79	0.4555	0.4662
80	0.4663	0.4662
81	0.3367	0.4662
82	0.4499	0.4662
83	0.4399	0.4662
84	0.4699	0.4662
85	0.4663	0.4662
86	0.4619	0.4662
87	0.4702	0.4662
88	0.4304	0.4715
89	0.466	0.4662
90	0.4699	0.4646
91	0.4621	0.4662
92	0.4663	0.4662
93	0.4217	0.4662
94	0.4646	0.4662
95	0.4335	0.4662
96	0.418	0.4662
97	0.4686	0.4662
98	0.3808	0.466
99	0.4558	0.4662
Summary	mean=0.4463 ± 0.0293	mean=0.4663 ± 0.0010
