# Supplementary material for: Clustering recovered 18650 lithium-ion cells to improve homogeneity in second-life battery pack construction
Source: PLoS One. 2026 Jul 16;21(7):e0353394. doi: 10.1371/journal.pone.0353394 (PMC13374983; doi:10.1371/journal.pone.0353394)
Supplement: S2 Table — Pearson correlation between each candidate feature and the adjusted SoH for 101 values of w ∈ [0, 1]. (XLSX) [file pone.0353394.s002.xlsx]

## Sheet: Sheet1
w	r_Initial voltage	|r|_Initial voltage	r_Charged voltage	|r|_Charged voltage	r_Discharged capacity	|r|_Discharged capacity	r_Discharge time	|r|_Discharge time	r_Post-discharge voltage	|r|_Post-discharge voltage	r_Average resistance	|r|_Average resistance	Selected_features
0	-0.2357	0.2357	-0.076	0.076	0.3028	0.3028	0.2374	0.2374	-0.4484	0.4484	-0.6803	0.6803	Discharged capacity; Post-discharge voltage; Average resistance
0.01	-0.2359	0.2359	-0.074	0.074	0.3149	0.3149	0.2489	0.2489	-0.4572	0.4572	-0.6809	0.6809	Discharged capacity; Post-discharge voltage; Average resistance
0.02	-0.2361	0.2361	-0.0721	0.0721	0.3271	0.3271	0.2604	0.2604	-0.4661	0.4661	-0.6814	0.6814	Discharged capacity; Post-discharge voltage; Average resistance
0.03	-0.2363	0.2363	-0.0701	0.0701	0.3393	0.3393	0.272	0.272	-0.475	0.475	-0.6818	0.6818	Discharged capacity; Post-discharge voltage; Average resistance
0.04	-0.2364	0.2364	-0.068	0.068	0.3516	0.3516	0.2837	0.2837	-0.4839	0.4839	-0.682	0.682	Discharged capacity; Post-discharge voltage; Average resistance
0.05	-0.2364	0.2364	-0.0659	0.0659	0.364	0.364	0.2954	0.2954	-0.4928	0.4928	-0.6821	0.6821	Discharged capacity; Post-discharge voltage; Average resistance
0.06	-0.2364	0.2364	-0.0638	0.0638	0.3764	0.3764	0.3072	0.3072	-0.5017	0.5017	-0.682	0.682	Discharged capacity; Discharge time; Post-discharge voltage; Average resistance
0.07	-0.2364	0.2364	-0.0617	0.0617	0.3889	0.3889	0.3191	0.3191	-0.5106	0.5106	-0.6818	0.6818	Discharged capacity; Discharge time; Post-discharge voltage; Average resistance
0.08	-0.2363	0.2363	-0.0595	0.0595	0.4014	0.4014	0.331	0.331	-0.5194	0.5194	-0.6814	0.6814	Discharged capacity; Discharge time; Post-discharge voltage; Average resistance
0.09	-0.2361	0.2361	-0.0573	0.0573	0.4139	0.4139	0.3429	0.3429	-0.5282	0.5282	-0.6809	0.6809	Discharged capacity; Discharge time; Post-discharge voltage; Average resistance
0.1	-0.2359	0.2359	-0.055	0.055	0.4264	0.4264	0.3549	0.3549	-0.5369	0.5369	-0.6801	0.6801	Discharged capacity; Discharge time; Post-discharge voltage; Average resistance
0.11	-0.2356	0.2356	-0.0527	0.0527	0.4389	0.4389	0.3668	0.3668	-0.5455	0.5455	-0.6792	0.6792	Discharged capacity; Discharge time; Post-discharge voltage; Average resistance
0.12	-0.2353	0.2353	-0.0504	0.0504	0.4514	0.4514	0.3788	0.3788	-0.5541	0.5541	-0.6782	0.6782	Discharged capacity; Discharge time; Post-discharge voltage; Average resistance
0.13	-0.2349	0.2349	-0.048	0.048	0.4639	0.4639	0.3907	0.3907	-0.5627	0.5627	-0.6769	0.6769	Discharged capacity; Discharge time; Post-discharge voltage; Average resistance
0.14	-0.2344	0.2344	-0.0457	0.0457	0.4763	0.4763	0.4027	0.4027	-0.5711	0.5711	-0.6755	0.6755	Discharged capacity; Discharge time; Post-discharge voltage; Average resistance
0.15	-0.2338	0.2338	-0.0433	0.0433	0.4887	0.4887	0.4146	0.4146	-0.5794	0.5794	-0.6739	0.6739	Discharged capacity; Discharge time; Post-discharge voltage; Average resistance
0.16	-0.2333	0.2333	-0.0408	0.0408	0.5011	0.5011	0.4265	0.4265	-0.5877	0.5877	-0.672	0.672	Discharged capacity; Discharge time; Post-discharge voltage; Average resistance
0.17	-0.2326	0.2326	-0.0384	0.0384	0.5134	0.5134	0.4383	0.4383	-0.5958	0.5958	-0.6701	0.6701	Discharged capacity; Discharge time; Post-discharge voltage; Average resistance
0.18	-0.2319	0.2319	-0.0359	0.0359	0.5256	0.5256	0.45	0.45	-0.6038	0.6038	-0.6679	0.6679	Discharged capacity; Discharge time; Post-discharge voltage; Average resistance
0.19	-0.2311	0.2311	-0.0334	0.0334	0.5377	0.5377	0.4617	0.4617	-0.6117	0.6117	-0.6655	0.6655	Discharged capacity; Discharge time; Post-discharge voltage; Average resistance
0.2	-0.2302	0.2302	-0.0309	0.0309	0.5497	0.5497	0.4733	0.4733	-0.6194	0.6194	-0.6629	0.6629	Discharged capacity; Discharge time; Post-discharge voltage; Average resistance
0.21	-0.2293	0.2293	-0.0284	0.0284	0.5616	0.5616	0.4849	0.4849	-0.627	0.627	-0.6602	0.6602	Discharged capacity; Discharge time; Post-discharge voltage; Average resistance
0.22	-0.2283	0.2283	-0.0258	0.0258	0.5734	0.5734	0.4963	0.4963	-0.6345	0.6345	-0.6572	0.6572	Discharged capacity; Discharge time; Post-discharge voltage; Average resistance
0.23	-0.2272	0.2272	-0.0233	0.0233	0.585	0.585	0.5076	0.5076	-0.6417	0.6417	-0.6541	0.6541	Discharged capacity; Discharge time; Post-discharge voltage; Average resistance
0.24	-0.2261	0.2261	-0.0207	0.0207	0.5965	0.5965	0.5187	0.5187	-0.6489	0.6489	-0.6508	0.6508	Discharged capacity; Discharge time; Post-discharge voltage; Average resistance
0.25	-0.2249	0.2249	-0.0181	0.0181	0.6079	0.6079	0.5298	0.5298	-0.6558	0.6558	-0.6473	0.6473	Discharged capacity; Discharge time; Post-discharge voltage; Average resistance
0.26	-0.2237	0.2237	-0.0155	0.0155	0.619	0.619	0.5407	0.5407	-0.6626	0.6626	-0.6436	0.6436	Discharged capacity; Discharge time; Post-discharge voltage; Average resistance
0.27	-0.2223	0.2223	-0.0129	0.0129	0.63	0.63	0.5514	0.5514	-0.6691	0.6691	-0.6397	0.6397	Discharged capacity; Discharge time; Post-discharge voltage; Average resistance
0.28	-0.221	0.221	-0.0103	0.0103	0.6409	0.6409	0.562	0.562	-0.6755	0.6755	-0.6356	0.6356	Discharged capacity; Discharge time; Post-discharge voltage; Average resistance
0.29	-0.2195	0.2195	-0.0078	0.0078	0.6515	0.6515	0.5724	0.5724	-0.6817	0.6817	-0.6314	0.6314	Discharged capacity; Discharge time; Post-discharge voltage; Average resistance
0.3	-0.218	0.218	-0.0052	0.0052	0.6619	0.6619	0.5827	0.5827	-0.6877	0.6877	-0.627	0.627	Discharged capacity; Discharge time; Post-discharge voltage; Average resistance
0.31	-0.2165	0.2165	-0.0026	0.0026	0.6722	0.6722	0.5927	0.5927	-0.6935	0.6935	-0.6225	0.6225	Discharged capacity; Discharge time; Post-discharge voltage; Average resistance
0.32	-0.2149	0.2149	0	0	0.6822	0.6822	0.6026	0.6026	-0.699	0.699	-0.6178	0.6178	Discharged capacity; Discharge time; Post-discharge voltage; Average resistance
0.33	-0.2132	0.2132	0.0026	0.0026	0.692	0.692	0.6123	0.6123	-0.7044	0.7044	-0.6129	0.6129	Discharged capacity; Discharge time; Post-discharge voltage; Average resistance
0.34	-0.2115	0.2115	0.0051	0.0051	0.7015	0.7015	0.6217	0.6217	-0.7096	0.7096	-0.6079	0.6079	Discharged capacity; Discharge time; Post-discharge voltage; Average resistance
0.35	-0.2098	0.2098	0.0077	0.0077	0.7108	0.7108	0.631	0.631	-0.7145	0.7145	-0.6027	0.6027	Discharged capacity; Discharge time; Post-discharge voltage; Average resistance
0.36	-0.2079	0.2079	0.0102	0.0102	0.7199	0.7199	0.64	0.64	-0.7192	0.7192	-0.5975	0.5975	Discharged capacity; Discharge time; Post-discharge voltage; Average resistance
0.37	-0.2061	0.2061	0.0127	0.0127	0.7288	0.7288	0.6489	0.6489	-0.7237	0.7237	-0.592	0.592	Discharged capacity; Discharge time; Post-discharge voltage; Average resistance
0.38	-0.2042	0.2042	0.0152	0.0152	0.7374	0.7374	0.6574	0.6574	-0.728	0.728	-0.5865	0.5865	Discharged capacity; Discharge time; Post-discharge voltage; Average resistance
0.39	-0.2023	0.2023	0.0177	0.0177	0.7458	0.7458	0.6658	0.6658	-0.7321	0.7321	-0.5809	0.5809	Discharged capacity; Discharge time; Post-discharge voltage; Average resistance
0.4	-0.2003	0.2003	0.0201	0.0201	0.7539	0.7539	0.674	0.674	-0.736	0.736	-0.5751	0.5751	Discharged capacity; Discharge time; Post-discharge voltage; Average resistance
0.41	-0.1983	0.1983	0.0226	0.0226	0.7618	0.7618	0.6819	0.6819	-0.7396	0.7396	-0.5692	0.5692	Discharged capacity; Discharge time; Post-discharge voltage; Average resistance
0.42	-0.1962	0.1962	0.025	0.025	0.7694	0.7694	0.6896	0.6896	-0.7431	0.7431	-0.5633	0.5633	Discharged capacity; Discharge time; Post-discharge voltage; Average resistance
0.43	-0.1942	0.1942	0.0273	0.0273	0.7768	0.7768	0.697	0.697	-0.7463	0.7463	-0.5572	0.5572	Discharged capacity; Discharge time; Post-discharge voltage; Average resistance
0.44	-0.1921	0.1921	0.0297	0.0297	0.7839	0.7839	0.7042	0.7042	-0.7493	0.7493	-0.5511	0.5511	Discharged capacity; Discharge time; Post-discharge voltage; Average resistance
0.45	-0.1899	0.1899	0.032	0.032	0.7908	0.7908	0.7112	0.7112	-0.7521	0.7521	-0.5449	0.5449	Discharged capacity; Discharge time; Post-discharge voltage; Average resistance
0.46	-0.1878	0.1878	0.0343	0.0343	0.7974	0.7974	0.718	0.718	-0.7547	0.7547	-0.5387	0.5387	Discharged capacity; Discharge time; Post-discharge voltage; Average resistance
0.47	-0.1856	0.1856	0.0366	0.0366	0.8038	0.8038	0.7245	0.7245	-0.7572	0.7572	-0.5324	0.5324	Discharged capacity; Discharge time; Post-discharge voltage; Average resistance
0.48	-0.1834	0.1834	0.0388	0.0388	0.8099	0.8099	0.7308	0.7308	-0.7594	0.7594	-0.526	0.526	Discharged capacity; Discharge time; Post-discharge voltage; Average resistance
0.49	-0.1812	0.1812	0.041	0.041	0.8158	0.8158	0.7369	0.7369	-0.7615	0.7615	-0.5196	0.5196	Discharged capacity; Discharge time; Post-discharge voltage; Average resistance
0.5	-0.179	0.179	0.0432	0.0432	0.8215	0.8215	0.7428	0.7428	-0.7633	0.7633	-0.5131	0.5131	Discharged capacity; Discharge time; Post-discharge voltage; Average resistance
0.51	-0.1768	0.1768	0.0453	0.0453	0.8269	0.8269	0.7484	0.7484	-0.765	0.765	-0.5066	0.5066	Discharged capacity; Discharge time; Post-discharge voltage; Average resistance
0.52	-0.1746	0.1746	0.0474	0.0474	0.8321	0.8321	0.7538	0.7538	-0.7665	0.7665	-0.5001	0.5001	Discharged capacity; Discharge time; Post-discharge voltage; Average resistance
0.53	-0.1723	0.1723	0.0494	0.0494	0.837	0.837	0.759	0.759	-0.7679	0.7679	-0.4936	0.4936	Discharged capacity; Discharge time; Post-discharge voltage; Average resistance
0.54	-0.1701	0.1701	0.0515	0.0515	0.8418	0.8418	0.764	0.764	-0.769	0.769	-0.4871	0.4871	Discharged capacity; Discharge time; Post-discharge voltage; Average resistance
0.55	-0.1678	0.1678	0.0535	0.0535	0.8463	0.8463	0.7688	0.7688	-0.7701	0.7701	-0.4805	0.4805	Discharged capacity; Discharge time; Post-discharge voltage; Average resistance
0.56	-0.1656	0.1656	0.0554	0.0554	0.8506	0.8506	0.7734	0.7734	-0.7709	0.7709	-0.474	0.474	Discharged capacity; Discharge time; Post-discharge voltage; Average resistance
0.57	-0.1633	0.1633	0.0573	0.0573	0.8547	0.8547	0.7778	0.7778	-0.7716	0.7716	-0.4675	0.4675	Discharged capacity; Discharge time; Post-discharge voltage; Average resistance
0.58	-0.1611	0.1611	0.0592	0.0592	0.8586	0.8586	0.782	0.782	-0.7722	0.7722	-0.4609	0.4609	Discharged capacity; Discharge time; Post-discharge voltage; Average resistance
0.59	-0.1588	0.1588	0.0611	0.0611	0.8623	0.8623	0.786	0.786	-0.7727	0.7727	-0.4544	0.4544	Discharged capacity; Discharge time; Post-discharge voltage; Average resistance
0.6	-0.1566	0.1566	0.0629	0.0629	0.8658	0.8658	0.7898	0.7898	-0.773	0.773	-0.4479	0.4479	Discharged capacity; Discharge time; Post-discharge voltage; Average resistance
0.61	-0.1544	0.1544	0.0647	0.0647	0.8692	0.8692	0.7934	0.7934	-0.7731	0.7731	-0.4414	0.4414	Discharged capacity; Discharge time; Post-discharge voltage; Average resistance
0.62	-0.1521	0.1521	0.0664	0.0664	0.8723	0.8723	0.7969	0.7969	-0.7732	0.7732	-0.435	0.435	Discharged capacity; Discharge time; Post-discharge voltage; Average resistance
0.63	-0.1499	0.1499	0.0681	0.0681	0.8753	0.8753	0.8002	0.8002	-0.7732	0.7732	-0.4286	0.4286	Discharged capacity; Discharge time; Post-discharge voltage; Average resistance
0.64	-0.1477	0.1477	0.0698	0.0698	0.8781	0.8781	0.8033	0.8033	-0.773	0.773	-0.4222	0.4222	Discharged capacity; Discharge time; Post-discharge voltage; Average resistance
0.65	-0.1455	0.1455	0.0714	0.0714	0.8807	0.8807	0.8063	0.8063	-0.7727	0.7727	-0.4158	0.4158	Discharged capacity; Discharge time; Post-discharge voltage; Average resistance
0.66	-0.1434	0.1434	0.073	0.073	0.8832	0.8832	0.8091	0.8091	-0.7723	0.7723	-0.4095	0.4095	Discharged capacity; Discharge time; Post-discharge voltage; Average resistance
0.67	-0.1412	0.1412	0.0746	0.0746	0.8855	0.8855	0.8118	0.8118	-0.7719	0.7719	-0.4032	0.4032	Discharged capacity; Discharge time; Post-discharge voltage; Average resistance
0.68	-0.139	0.139	0.0761	0.0761	0.8877	0.8877	0.8143	0.8143	-0.7713	0.7713	-0.397	0.397	Discharged capacity; Discharge time; Post-discharge voltage; Average resistance
0.69	-0.1369	0.1369	0.0776	0.0776	0.8897	0.8897	0.8167	0.8167	-0.7707	0.7707	-0.3908	0.3908	Discharged capacity; Discharge time; Post-discharge voltage; Average resistance
0.7	-0.1348	0.1348	0.0791	0.0791	0.8916	0.8916	0.8189	0.8189	-0.7699	0.7699	-0.3847	0.3847	Discharged capacity; Discharge time; Post-discharge voltage; Average resistance
0.71	-0.1327	0.1327	0.0805	0.0805	0.8933	0.8933	0.821	0.821	-0.7691	0.7691	-0.3786	0.3786	Discharged capacity; Discharge time; Post-discharge voltage; Average resistance
0.72	-0.1306	0.1306	0.0819	0.0819	0.8949	0.8949	0.823	0.823	-0.7682	0.7682	-0.3726	0.3726	Discharged capacity; Discharge time; Post-discharge voltage; Average resistance
0.73	-0.1286	0.1286	0.0833	0.0833	0.8964	0.8964	0.8249	0.8249	-0.7673	0.7673	-0.3667	0.3667	Discharged capacity; Discharge time; Post-discharge voltage; Average resistance
0.74	-0.1265	0.1265	0.0846	0.0846	0.8978	0.8978	0.8267	0.8267	-0.7663	0.7663	-0.3608	0.3608	Discharged capacity; Discharge time; Post-discharge voltage; Average resistance
0.75	-0.1245	0.1245	0.0859	0.0859	0.8991	0.8991	0.8283	0.8283	-0.7652	0.7652	-0.3549	0.3549	Discharged capacity; Discharge time; Post-discharge voltage; Average resistance
0.76	-0.1225	0.1225	0.0872	0.0872	0.9002	0.9002	0.8298	0.8298	-0.7641	0.7641	-0.3491	0.3491	Discharged capacity; Discharge time; Post-discharge voltage; Average resistance
0.77	-0.1206	0.1206	0.0884	0.0884	0.9013	0.9013	0.8312	0.8312	-0.7629	0.7629	-0.3434	0.3434	Discharged capacity; Discharge time; Post-discharge voltage; Average resistance
0.78	-0.1186	0.1186	0.0897	0.0897	0.9022	0.9022	0.8326	0.8326	-0.7616	0.7616	-0.3377	0.3377	Discharged capacity; Discharge time; Post-discharge voltage; Average resistance
0.79	-0.1167	0.1167	0.0908	0.0908	0.9031	0.9031	0.8338	0.8338	-0.7603	0.7603	-0.3321	0.3321	Discharged capacity; Discharge time; Post-discharge voltage; Average resistance
0.8	-0.1148	0.1148	0.092	0.092	0.9039	0.9039	0.8349	0.8349	-0.759	0.759	-0.3266	0.3266	Discharged capacity; Discharge time; Post-discharge voltage; Average resistance
0.81	-0.1129	0.1129	0.0931	0.0931	0.9045	0.9045	0.836	0.836	-0.7576	0.7576	-0.3211	0.3211	Discharged capacity; Discharge time; Post-discharge voltage; Average resistance
0.82	-0.111	0.111	0.0943	0.0943	0.9051	0.9051	0.8369	0.8369	-0.7562	0.7562	-0.3157	0.3157	Discharged capacity; Discharge time; Post-discharge voltage; Average resistance
0.83	-0.1092	0.1092	0.0953	0.0953	0.9056	0.9056	0.8378	0.8378	-0.7547	0.7547	-0.3104	0.3104	Discharged capacity; Discharge time; Post-discharge voltage; Average resistance
0.84	-0.1073	0.1073	0.0964	0.0964	0.9061	0.9061	0.8386	0.8386	-0.7533	0.7533	-0.3051	0.3051	Discharged capacity; Discharge time; Post-discharge voltage; Average resistance
0.85	-0.1055	0.1055	0.0974	0.0974	0.9064	0.9064	0.8393	0.8393	-0.7517	0.7517	-0.2999	0.2999	Discharged capacity; Discharge time; Post-discharge voltage
0.86	-0.1038	0.1038	0.0985	0.0985	0.9067	0.9067	0.84	0.84	-0.7502	0.7502	-0.2947	0.2947	Discharged capacity; Discharge time; Post-discharge voltage
0.87	-0.102	0.102	0.0994	0.0994	0.9069	0.9069	0.8406	0.8406	-0.7486	0.7486	-0.2897	0.2897	Discharged capacity; Discharge time; Post-discharge voltage
0.88	-0.1003	0.1003	0.1004	0.1004	0.9071	0.9071	0.8411	0.8411	-0.747	0.747	-0.2846	0.2846	Discharged capacity; Discharge time; Post-discharge voltage
0.89	-0.0986	0.0986	0.1013	0.1013	0.9072	0.9072	0.8416	0.8416	-0.7454	0.7454	-0.2797	0.2797	Discharged capacity; Discharge time; Post-discharge voltage
0.9	-0.0969	0.0969	0.1023	0.1023	0.9072	0.9072	0.842	0.842	-0.7438	0.7438	-0.2748	0.2748	Discharged capacity; Discharge time; Post-discharge voltage
0.91	-0.0952	0.0952	0.1032	0.1032	0.9072	0.9072	0.8423	0.8423	-0.7421	0.7421	-0.27	0.27	Discharged capacity; Discharge time; Post-discharge voltage
0.92	-0.0936	0.0936	0.104	0.104	0.9071	0.9071	0.8426	0.8426	-0.7405	0.7405	-0.2652	0.2652	Discharged capacity; Discharge time; Post-discharge voltage
0.93	-0.0919	0.0919	0.1049	0.1049	0.907	0.907	0.8428	0.8428	-0.7388	0.7388	-0.2605	0.2605	Discharged capacity; Discharge time; Post-discharge voltage
0.94	-0.0903	0.0903	0.1057	0.1057	0.9069	0.9069	0.843	0.843	-0.7371	0.7371	-0.2559	0.2559	Discharged capacity; Discharge time; Post-discharge voltage
0.95	-0.0888	0.0888	0.1066	0.1066	0.9067	0.9067	0.8432	0.8432	-0.7354	0.7354	-0.2513	0.2513	Discharged capacity; Discharge time; Post-discharge voltage
0.96	-0.0872	0.0872	0.1074	0.1074	0.9064	0.9064	0.8433	0.8433	-0.7337	0.7337	-0.2468	0.2468	Discharged capacity; Discharge time; Post-discharge voltage
0.97	-0.0857	0.0857	0.1081	0.1081	0.9061	0.9061	0.8433	0.8433	-0.732	0.732	-0.2424	0.2424	Discharged capacity; Discharge time; Post-discharge voltage
0.98	-0.0841	0.0841	0.1089	0.1089	0.9058	0.9058	0.8433	0.8433	-0.7302	0.7302	-0.238	0.238	Discharged capacity; Discharge time; Post-discharge voltage
0.99	-0.0827	0.0827	0.1097	0.1097	0.9054	0.9054	0.8433	0.8433	-0.7285	0.7285	-0.2337	0.2337	Discharged capacity; Discharge time; Post-discharge voltage
1	-0.0812	0.0812	0.1104	0.1104	0.905	0.905	0.8432	0.8432	-0.7268	0.7268	-0.2294	0.2294	Discharged capacity; Discharge time; Post-discharge voltage
