# Supplementary material for: Clustering recovered 18650 lithium-ion cells to improve homogeneity in second-life battery pack construction
Source: PLoS One. 2026 Jul 16;21(7):e0353394. doi: 10.1371/journal.pone.0353394 (PMC13374983; doi:10.1371/journal.pone.0353394)
Supplement: S3 Table — Coefficient of variation across three replicate resistance measurements for each of the 92 cells. (XLSX) [file pone.0353394.s003.xlsx]

## Sheet: Per-cell CV
COD	R1_mOhm	R2_mOhm	R3_mOhm	Mean_R_mOhm	SD_R_mOhm	CV_pct
1-1	116	123	122	120.3	3.8	3.15
1-2	122	130	132	128	5.3	4.13
1-3	106	108	39	84.3	39.3	46.57
1-4	131	122	108	120.3	11.6	9.63
3-1	141	146	142	143	2.6	1.85
3-2	165	165	172	167.3	4	2.42
3-3	151	148	149	149.3	1.5	1.02
3-5	139	145	139	141	3.5	2.46
3-6	148	150	147	148.3	1.5	1.03
5-3	138	151	137	142	7.8	5.5
5-6	153	153	134	146.7	11	7.48
7-1	245	233	228	235.3	8.7	3.71
7-2	251	252	245	249.3	3.8	1.52
7-5	143	151	148	147.3	4	2.74
7-6	172	177	163	170.7	7.1	4.16
8-1	108	103	105	105.3	2.5	2.39
8-2	101	95	93	96.3	4.2	4.32
8-3	100	96	101	99	2.6	2.67
8-4	108	108	103	106.3	2.9	2.71
8-5	100	102	109	103.7	4.7	4.56
9-1	169	158	161	162.7	5.7	3.5
9-2	184	169	172	175	7.9	4.54
9-4	154	162	158	158	4	2.53
9-5	155	157	163	158.3	4.2	2.63
10-1	152	126	130	136	14	10.29
10-2	148	154	156	152.7	4.2	2.73
10-3	157	159	162	159.3	2.5	1.58
10-4	175	172	178	175	3	1.71
10-5	150	138	145	144.3	6	4.18
10-6	130	125	131	128.7	3.2	2.5
11-1	280	231	281	264	28.6	10.83
11-2	244	167	168	193	44.2	22.89
11-3	269	222	258	249.7	24.6	9.85
11-4	257	226	247	243.3	15.8	6.5
11-5	267	224	263	251.3	23.8	9.45
11-6	262	248	253	254.3	7.1	2.79
12-1	260	212	223	231.7	25.1	10.85
12-2	155	151	237	181	48.5	26.82
12-4	144	140	157	147	8.9	6.05
12-5	142	148	146	145.3	3.1	2.1
12-6	129	132	135	132	3	2.27
13-1	143	152	153	149.3	5.5	3.69
13-2	158	158	162	159.3	2.3	1.45
13-3	142	150	144	145.3	4.2	2.86
13-4	152	146	148	148.7	3.1	2.05
13-5	177	175	171	174.3	3.1	1.75
13-6	154	143	157	151.3	7.4	4.87
14-1	111	133	108	117.3	13.7	11.63
14-2	118	109	134	120.3	12.7	10.52
15-1	105	111	111	109	3.5	3.18
15-2	104	97	103	101.3	3.8	3.74
15-3	108	97	101	102	5.6	5.46
15-4	103	103	104	103.3	0.6	0.56
15-5	112	115	95	107.3	10.8	10.05
15-6	93	99	102	98	4.6	4.68
16-1	118	93	115	108.7	13.7	12.56
16-2	132	130	129	130.3	1.5	1.17
16-3	118	150	118	128.7	18.5	14.36
16-4	128	115	122	121.7	6.5	5.35
16-5	159	110	123	130.7	25.4	19.43
16-6	118	126	114	119.3	6.1	5.12
17-1	117	110	106	111	5.6	5.02
17-2	136	113	140	129.7	14.6	11.24
17-4	122	108	115	115	7	6.09
17-5	105	111	110	108.7	3.2	2.96
22-2	172	165	175	170.7	5.1	3.01
22-3	192	190	202	194.7	6.4	3.3
23-4	124	130	133	129	4.6	3.55
23-6	112	117	112	113.7	2.9	2.54
24-1	184	177	170	177	7	3.95
24-2	237	218	187	214	25.2	11.79
24-3	220	175	182	192.3	24.2	12.59
25-1	138	148	136	140.7	6.4	4.57
25-2	129	124	130	127.7	3.2	2.52
25-3	136	148	135	139.7	7.2	5.18
26-7	188	188	186	187.3	1.2	0.62
26-8	123	118	111	117.3	6	5.14
26-9	110	109	110	109.7	0.6	0.53
28-1	134	128	145	135.7	8.6	6.36
28-3	164	179	168	170.3	7.8	4.56
29-1	169	164	173	168.7	4.5	2.67
29-2	123	125	115	121	5.3	4.37
30-1	411	431	413	418.3	11	2.63
31-1	131	131	142	134.7	6.4	4.72
32-1	136	127	139	134	6.2	4.66
32-2	136	137	138	137	1	0.73
33-1	80	87	82	83	3.6	4.34
33-2	91	88	91	90	1.7	1.92
33-3	87	78	87	84	5.2	6.19
33-4	90	82	89	87	4.4	5.01
33-5	82	91	85	86	4.6	5.33
33-6	79	89	92	86.7	6.8	7.85

## Sheet: Summary
Metric	Value
Median CV (%)	4.17
Mean CV (%)	5.77
P75 CV (%)	6.12
P95 CV (%)	13.39
Cells with CV < 5%	58/92 (63%)
Cells with CV > 20%	3/92 (3%)
