# Supplementary material for: Clustering recovered 18650 lithium-ion cells to improve homogeneity in second-life battery pack construction
Source: PLoS One. 2026 Jul 16;21(7):e0353394. doi: 10.1371/journal.pone.0353394 (PMC13374983; doi:10.1371/journal.pone.0353394)
Supplement: S4 Table — Distribution of pack metrics across N = 10,000 random packs, percentile ranking of V1 and V2, p-values, and Cohen’s d effect sizes. (XLSX) [file pone.0353394.s004.xlsx]

## Sheet: Summary
Metric	Value
Random mean ± SD (Capacity, Ah)	8.05 ± 0.22
Random 95% CI (Capacity)	[7.65, 8.52]
V1 Capacity (Ah)	8.72
V1 Capacity percentile	99.8th
V2 Capacity (Ah)	8.98
V2 Capacity percentile	100.0th
Random mean ± SD (Resistance, mΩ)	78.26 ± 1.25
V1 Resistance percentile (lower=better)	30.9th
V2 Resistance percentile (lower=better)	93.2th
Cohen's d V1 capacity	2.96
Cohen's d V2 capacity	4.12
Cohen's d V1 resistance	-0.51
Cohen's d V2 resistance	1.51
p-value ΔCapacity (V2-V1)	0.42
p-value ΔResistance (V2-V1)	0.15
p-value ΔPmax (V2-V1)	0.15

## Sheet: Random packs (first 1000)
Iteration	Capacity_Ah	Resistance_mOhm	P_max_W
1	8.009	79.08	692.4
2	7.892	78.49	697.6
3	8.248	77.78	704.1
4	7.869	78.52	697.4
5	7.855	78	702.1
6	7.883	80.28	682.1
7	8.361	79.92	685.2
8	8.679	76.19	718.7
9	7.957	77.92	702.8
10	7.811	80.31	681.9
11	8.054	80.2	682.8
12	7.784	78.04	701.7
13	7.811	78.84	694.6
14	8.073	76.37	717.1
15	7.698	78.91	694
16	7.662	78.96	693.5
17	8.184	78.66	696.2
18	8.379	77.15	709.8
19	8.223	78.24	699.9
20	8.026	78.87	694.3
21	7.982	79.31	690.5
22	8.762	77.06	710.6
23	8.139	77.61	705.6
24	7.894	79.95	684.9
25	8.246	78.71	695.7
26	8.138	79.41	689.6
27	8.126	77.25	708.9
28	8.066	78.73	695.5
29	8.121	77.91	702.8
30	8.129	78.78	695.1
31	8.001	79.03	692.9
32	8.123	75.4	726.3
33	8.32	80.59	679.5
34	8.058	77.19	709.4
35	8.255	78.66	696.1
36	8.05	78	702
37	7.828	77.2	709.3
38	7.752	78.1	701.2
39	7.886	77.95	702.5
40	7.734	76.7	713.9
41	7.711	78.1	701.2
42	7.919	78.53	697.4
43	7.713	76.88	712.3
44	8.009	78.61	696.6
45	7.693	76.79	713.1
46	8.014	79.28	690.7
47	7.814	79.29	690.6
48	7.908	78.03	701.8
49	7.998	77.51	706.5
50	8.045	77.1	710.2
51	7.858	77.04	710.8
52	8.264	79.03	692.9
53	8.186	76.98	711.4
54	8.148	78.91	693.9
55	8.541	78.46	698
56	7.92	78.41	698.3
57	7.504	79.14	691.9
58	7.936	79.55	688.3
59	8.138	75.65	723.8
60	7.882	78.19	700.3
61	7.708	78.14	700.8
62	8.182	78.43	698.2
63	8.022	77.56	706.1
64	8.403	77.92	702.7
65	7.934	78.2	700.3
66	8.087	79.33	690.3
67	7.997	78	702.1
68	7.861	78.7	695.8
69	8.322	77.32	708.2
70	7.915	79.56	688.3
71	8.191	78.83	694.7
72	8.457	77.8	703.9
73	7.598	78.65	696.3
74	7.959	81.28	673.7
75	7.739	78.67	696.1
76	8.297	78.62	696.5
77	7.729	78.95	693.6
78	7.697	77.74	704.4
79	7.789	79.34	690.2
80	7.746	80.52	680
81	8.31	79.28	690.7
82	8.023	80.22	682.7
83	7.972	77.65	705.2
84	8.471	78.55	697.1
85	7.613	78.5	697.6
86	8.323	79.65	687.5
87	7.984	77.96	702.4
88	8.036	78.38	698.6
89	8.427	77.41	707.4
90	8.019	77.6	705.7
91	8.333	80.92	676.7
92	8.371	79.06	692.6
93	7.927	78.56	697
94	8.357	75.67	723.7
95	7.595	75.91	721.3
96	8.438	78.35	698.9
97	7.902	78.5	697.6
98	7.861	78.51	697.5
99	7.871	77.34	708
100	8.235	78.67	696.1
101	8.034	77.61	705.6
102	8.038	77.81	703.7
103	7.992	79.14	692
104	7.927	79.46	689.2
105	8.376	78.19	700.3
106	8.228	78.24	699.9
107	8.47	77.45	707
108	7.961	75.95	721
109	7.964	79.3	690.5
110	8.099	78.63	696.4
111	7.822	77.79	704
112	8.081	78.7	695.8
113	8.528	76.68	714.1
114	7.83	78.06	701.5
115	8.098	76.88	712.3
116	8.495	78.3	699.4
117	8.348	78.93	693.8
118	7.769	77.45	707.1
119	7.959	77.72	704.6
120	8.059	79.2	691.4
121	7.991	75.67	723.7
122	8.04	77.35	708
123	7.799	79.85	685.8
124	8.016	77.45	707
125	7.967	78.38	698.7
126	7.893	77.23	709
127	8.142	78.8	694.9
128	8.037	78.4	698.5
129	7.978	77.65	705.2
130	7.966	78.23	700
131	7.872	80.44	680.7
132	8.184	78.46	697.9
133	7.99	76.95	711.6
134	8.119	78.61	696.6
135	8.159	77.97	702.4
136	7.929	77.17	709.6
137	7.989	79.04	692.8
138	8.143	78.55	697.1
139	7.913	77.61	705.5
140	7.816	78.81	694.9
141	8.144	78.29	699.4
142	8.175	78.95	693.6
143	7.626	79.58	688.2
144	8.537	78.67	696.1
145	7.764	77.73	704.5
146	8.05	80.8	677.7
147	8.145	78.98	693.3
148	8.074	78.65	696.2
149	8.049	77.95	702.5
150	8.006	79.38	689.8
151	7.999	77.62	705.5
152	8.01	75.93	721.2
153	8.032	80.52	680.1
154	8.062	79.22	691.2
155	8.546	78.11	701.1
156	7.896	76.61	714.8
157	8.125	79.18	691.6
158	7.771	77.4	707.5
159	8.021	75.99	720.6
160	7.82	77.5	706.6
161	8.281	76.14	719.2
162	7.882	77.5	706.6
163	7.865	77.87	703.3
164	7.768	81.31	673.5
165	8.302	80.2	682.8
166	7.978	77.62	705.5
167	7.662	77.98	702.3
168	7.952	79.18	691.6
169	7.955	80.32	681.8
170	7.724	79.77	686.4
171	8.016	77.93	702.7
172	8.037	79.77	686.5
173	8.439	76.55	715.3
174	7.825	79.53	688.6
175	7.883	76.95	711.6
176	7.81	78.34	699
177	8.387	79.69	687.1
178	7.992	76.52	715.6
179	8.065	80.2	682.8
180	8.392	78.29	699.4
181	8.126	77.51	706.5
182	8.222	77.76	704.2
183	7.963	79.11	692.2
184	8.084	78.77	695.2
185	8.246	80.21	682.7
186	7.863	77.06	710.6
187	8.348	77.96	702.4
188	7.926	76.78	713.2
189	8.469	77.27	708.7
190	7.833	77.02	710.9
191	7.921	79.77	686.5
192	7.729	78.69	695.9
193	7.854	79.12	692.1
194	8.351	78.38	698.6
195	8.226	77.25	708.9
196	7.976	80.85	677.3
197	7.926	79.21	691.3
198	7.969	78.25	699.8
199	8.101	78.63	696.4
200	8.457	77.95	702.5
201	7.89	78.69	695.9
202	8.185	77.58	705.8
203	8.142	77.52	706.4
204	8.148	77.11	710.2
205	8.298	76.16	719
206	7.967	76.84	712.6
207	8.263	78.47	697.8
208	7.849	79.01	693.1
209	8.059	76	720.5
210	7.548	80.39	681.2
211	7.927	78.46	698
212	8.117	80.33	681.7
213	7.969	77.46	706.9
214	7.846	78.13	700.9
215	8.05	76.18	718.8
216	8.373	76.55	715.4
217	8.035	79.31	690.5
218	8.659	77.68	704.9
219	8.206	76.94	711.7
220	8.219	79.5	688.8
221	8.295	79.85	685.8
222	8.356	78.13	700.8
223	8.35	79.15	691.8
224	7.957	77.25	708.8
225	8.265	76.25	718.2
226	7.983	80.62	679.3
227	8.724	75.67	723.7
228	7.809	78.85	694.5
229	7.692	78.74	695.4
230	8.135	80.03	684.2
231	8.293	77.98	702.2
232	8.332	75.33	726.9
233	7.977	79.12	692.1
234	7.747	81.03	675.8
235	8.164	75.24	727.8
236	8.027	78.56	697
237	7.914	78.81	694.8
238	8.175	76.47	716.1
239	7.843	79.8	686.2
240	8.374	78.66	696.2
241	8.001	80.97	676.3
242	8.153	75.83	722.2
243	7.876	79.93	685.1
244	8.191	77.53	706.3
245	7.932	77.4	707.5
246	7.945	78.88	694.2
247	8.371	76.83	712.7
248	7.921	75.49	725.4
249	7.852	79.49	688.9
250	7.823	78.15	700.7
251	7.887	77.56	706
252	8.11	75.71	723.2
253	7.988	77.39	707.5
254	7.76	76.21	718.6
255	8.021	80.27	682.2
256	8.195	75.94	721.1
257	7.938	77.87	703.2
258	7.843	79.3	690.6
259	7.769	78.16	700.6
260	7.988	79.31	690.5
261	8.177	81.25	674
262	7.968	78.67	696.1
263	8.292	77.08	710.5
264	7.969	76.2	718.7
265	8.104	78.18	700.4
266	8.087	78.24	699.9
267	7.914	80.43	680.8
268	7.943	78.06	701.6
269	8.039	79.26	690.9
270	8.038	80.45	680.7
271	8.014	77.77	704.1
272	8.482	79.7	687.1
273	8.24	79.48	689
274	7.986	80.02	684.4
275	8.48	78.87	694.3
276	8.057	77.63	705.4
277	8.161	78.57	697
278	7.639	81.2	674.4
279	7.894	79.12	692.1
280	7.821	78.65	696.3
281	8.43	78.49	697.6
282	7.838	79.29	690.7
283	8.132	77.85	703.4
284	7.957	77.68	704.9
285	8.237	77.06	710.6
286	8.202	78.17	700.5
287	8.296	75.87	721.8
288	7.828	78.33	699.1
289	7.957	79.52	688.7
290	8.064	75.62	724.2
291	8.094	78.87	694.3
292	8.571	78.91	694
293	8.233	78.15	700.7
294	7.831	79.57	688.2
295	7.819	79.37	689.9
296	7.976	79.49	688.9
297	8.018	77.86	703.3
298	7.869	78.23	700
299	7.994	77.68	704.9
300	8.228	78.13	700.9
301	8.117	80.23	682.6
302	8.226	80.6	679.4
303	8.043	80.08	683.8
304	7.812	77.15	709.8
305	8.068	78.57	697
306	7.967	80.42	680.9
307	8.027	77.86	703.3
308	7.752	77.63	705.4
309	7.916	78.68	696
310	7.887	79.93	685.1
311	7.91	79.82	686
312	8.16	74.48	735.3
313	7.98	78.61	696.6
314	8.006	78.55	697.2
315	8.193	78.79	695
316	7.926	80.29	682
317	8.175	77.48	706.8
318	8.206	77.67	705.1
319	8.205	78.88	694.2
320	8.412	80.03	684.2
321	7.823	79.47	689
322	7.893	75.87	721.7
323	7.872	78.24	699.9
324	8.301	79.02	693
325	8.527	76.64	714.5
326	7.962	78.8	695
327	7.705	80.44	680.7
328	8.262	76.88	712.3
329	8.292	77.05	710.7
330	8.051	79.23	691.1
331	8.38	77.86	703.3
332	8.078	78.86	694.4
333	8.154	79.54	688.5
334	8.106	79.51	688.7
335	8.016	80.09	683.7
336	8.051	78.47	697.9
337	8.112	77.38	707.7
338	8.232	77.31	708.3
339	7.914	79.21	691.3
340	7.626	79.8	686.2
341	8.348	76.22	718.4
342	8.001	79.26	690.9
343	8.444	79.39	689.7
344	8.041	78.75	695.3
345	7.91	76.94	711.7
346	8.031	78.2	700.3
347	7.554	78.54	697.2
348	8.644	78.11	701.1
349	8.004	78.73	695.6
350	8.181	76.55	715.3
351	8.019	77.11	710.1
352	7.744	75.64	723.9
353	8.26	79.66	687.4
354	8.065	78.24	699.9
355	7.757	75.86	721.9
356	7.863	76.13	719.3
357	8.099	77.42	707.3
358	8.113	78.92	693.9
359	8.158	77.97	702.3
360	8.077	78.94	693.7
361	8.222	78.75	695.4
362	7.7	79.21	691.3
363	7.981	79.15	691.9
364	8.093	80.18	683
365	7.977	76.72	713.8
366	8.197	76.39	716.9
367	7.897	79.17	691.7
368	7.59	78.99	693.2
369	7.983	77.72	704.6
370	8.316	77.79	704
371	8.302	76.12	719.4
372	8.295	77.91	702.8
373	8.076	78.98	693.3
374	7.69	78.77	695.2
375	7.848	76.23	718.3
376	8.209	77.24	709
377	7.554	80.32	681.8
378	8.034	79.32	690.3
379	8.157	80.51	680.2
380	8.206	79.84	685.9
381	7.649	77.93	702.7
382	8.299	77.85	703.4
383	7.824	78.17	700.5
384	7.974	79.68	687.3
385	8.186	77.8	703.9
386	7.883	79.24	691
387	8.206	77.57	705.9
388	8.339	77.52	706.4
389	7.804	77.14	709.9
390	8.21	74.97	730.4
391	8.01	80.16	683.2
392	8.144	76.48	716
393	8.199	77.62	705.5
394	8.377	79.18	691.6
395	7.947	77.13	710
396	8.706	76.43	716.5
397	8.48	76.14	719.2
398	7.721	80.14	683.3
399	8.001	77.24	708.9
400	7.841	79.43	689.4
401	7.943	76.58	715.1
402	7.87	77.67	705.1
403	7.771	77.94	702.6
404	7.859	78.54	697.3
405	7.951	78.02	701.9
406	7.838	79.51	688.7
407	8.088	78.13	700.9
408	7.932	80.17	683.1
409	8.375	77.46	707
410	7.746	77.84	703.5
411	8.203	77.99	702.1
412	8.086	79.72	686.9
413	7.959	79.61	687.8
414	8.178	78.58	696.9
415	7.553	79.46	689.1
416	7.877	77.25	708.9
417	8.086	78.33	699.1
418	7.595	78.1	701.1
419	7.954	79.33	690.3
420	7.91	78.63	696.4
421	8.164	78.16	700.6
422	8.335	76.81	712.9
423	8.269	77.99	702.1
424	8.708	77.57	705.9
425	8.41	77.79	704
426	7.512	78.97	693.4
427	8.67	77.94	702.6
428	8.115	77.89	703.1
429	7.903	79.55	688.4
430	8.251	75.51	725.2
431	8.452	78.53	697.4
432	7.912	77.57	706
433	7.961	79.74	686.7
434	8.112	78.8	694.9
435	8.172	76.59	715
436	8.15	75.98	720.7
437	7.825	77.34	708.1
438	8.35	77.55	706.1
439	7.867	78.63	696.4
440	8.356	80.23	682.6
441	8.217	78.63	696.4
442	8.017	79.22	691.2
443	8.063	79.23	691.1
444	8.003	80.49	680.3
445	8.085	78.8	694.9
446	7.88	78.29	699.5
447	7.808	78.02	701.9
448	8.413	76.08	719.8
449	7.873	78.18	700.5
450	8.175	76.15	719.1
451	8.185	79.07	692.5
452	8.051	79.25	690.9
453	7.958	79.51	688.7
454	8.005	76.31	717.6
455	7.69	80.61	679.3
456	7.932	79.9	685.4
457	8.059	77.83	703.6
458	7.644	78.36	698.8
459	7.709	78.09	701.2
460	8.033	78.2	700.3
461	8.219	79.49	688.9
462	7.914	78.76	695.3
463	7.913	79.39	689.7
464	7.928	77.4	707.5
465	8.556	77.34	708.1
466	7.67	78.28	699.6
467	8.428	78.64	696.3
468	8.074	77.02	711
469	7.698	75.62	724.1
470	8.182	77.29	708.5
471	7.716	78.58	696.9
472	8.033	78.56	697.1
473	7.824	75.88	721.7
474	8.147	80.3	681.9
475	8.007	79.54	688.4
476	8.027	76.6	714.9
477	8.062	79.66	687.4
478	8.366	75.88	721.7
479	8.36	77.78	704
480	7.967	79.08	692.4
481	7.821	79.04	692.8
482	8.419	77.65	705.2
483	7.692	78.93	693.8
484	7.893	78.53	697.3
485	8.086	78.34	699
486	8.143	77.2	709.3
487	7.869	78.13	700.9
488	8.257	76.63	714.6
489	8.092	81.69	670.4
490	7.95	77.18	709.5
491	8.108	76.93	711.8
492	8.021	78.29	699.5
493	8.112	77.5	706.6
494	8.512	78.72	695.7
495	8.08	76.84	712.7
496	7.922	79.84	685.9
497	8.186	76.13	719.3
498	8.173	79.92	685.2
499	8.104	78.28	699.5
500	8.23	78.86	694.4
501	8.443	78.09	701.2
502	8.554	78.35	699
503	7.905	80.22	682.6
504	8.098	77.51	706.5
505	7.919	77.85	703.4
506	8.03	78.53	697.3
507	8.206	77.6	705.7
508	8.35	78.87	694.3
509	8.098	77.15	709.8
510	8.237	77.31	708.3
511	8.103	79.21	691.3
512	7.698	78.35	698.9
513	8.232	78.53	697.3
514	8.389	78.38	698.6
515	8.075	79.9	685.4
516	7.752	77.56	706
517	7.859	76.49	715.9
518	7.958	78.75	695.4
519	7.966	78.85	694.5
520	7.698	80.65	679
521	8.232	79.82	686.1
522	8.538	78.83	694.6
523	7.869	76.73	713.7
524	8.168	77.45	707.1
525	8.184	76.76	713.4
526	8.115	79.51	688.7
527	8.446	76.79	713.1
528	7.763	77.87	703.2
529	8.08	79.51	688.7
530	8.015	79.78	686.4
531	8.272	76.08	719.7
532	7.794	79.72	686.9
533	8.225	78.02	701.8
534	8	77.76	704.2
535	7.693	79.47	689.1
536	8.035	79.16	691.8
537	8.03	76.45	716.3
538	7.745	79.71	687
539	8.205	79.14	692
540	8.325	77.91	702.8
541	8.169	79.06	692.6
542	8.231	78.01	701.9
543	8.045	77.64	705.3
544	7.928	76	720.6
545	7.706	78.34	699
546	8.136	76.76	713.4
547	8.233	81.3	673.6
548	8.22	77.56	706
549	7.856	76.81	713
550	8.174	78.07	701.4
551	7.729	77.21	709.3
552	7.807	81.21	674.3
553	8.169	76.9	712.1
554	7.71	80.37	681.3
555	8.15	77.3	708.4
556	8.089	80.47	680.5
557	8.171	78.92	693.9
558	8.131	78.47	697.9
559	7.887	79.95	684.9
560	7.815	79.53	688.6
561	7.693	80.72	678.4
562	7.903	79.83	685.9
563	7.613	77.61	705.5
564	7.773	77.54	706.2
565	8.253	78.11	701
566	8.04	75.96	720.9
567	8.057	78.54	697.2
568	8.107	78.74	695.4
569	8.11	79.05	692.7
570	8.009	79.03	692.9
571	8.162	78.18	700.4
572	8.095	79.65	687.5
573	8.081	78.14	700.8
574	7.747	76.55	715.4
575	8.004	77.02	711
576	8.181	79.45	689.2
577	7.933	77	711.1
578	7.862	78.51	697.5
579	7.769	78.39	698.6
580	8.309	77.58	705.9
581	8.052	80.18	682.9
582	7.698	79.8	686.2
583	7.964	79.12	692.1
584	7.954	77.47	706.9
585	8.114	78.82	694.7
586	7.967	80.35	681.5
587	8.415	81.01	676
588	7.931	77.77	704.2
589	7.657	77.83	703.6
590	8.333	78.14	700.8
591	7.879	76.93	711.8
592	8.178	78.01	702
593	7.998	78.43	698.2
594	7.662	77.98	702.2
595	8.041	77.43	707.3
596	7.838	78.32	699.2
597	8.274	80	684.5
598	8.248	77.72	704.6
599	7.97	78.85	694.5
600	7.662	77.9	703
601	8.357	78.71	695.7
602	8.083	79.19	691.5
603	8.154	79.43	689.4
604	8.302	75.2	728.2
605	8.368	77.06	710.6
606	8.235	80.95	676.5
607	8.445	77.79	703.9
608	8.185	78.73	695.5
609	7.969	76.99	711.2
610	8.741	77.7	704.8
611	8.075	76.58	715.1
612	8.116	78.32	699.2
613	8.173	78.91	693.9
614	8.659	78.14	700.8
615	8.404	80.28	682.1
616	8.052	77.13	710
617	8.085	76.45	716.3
618	8.188	78.78	695.1
619	8.55	75.54	725
620	8.31	77.93	702.7
621	8.134	78.34	699
622	8.197	80.64	679.1
623	7.991	79.17	691.7
624	7.814	76.43	716.4
625	8.019	79.38	689.8
626	7.945	76.25	718.2
627	8.025	77.33	708.1
628	8.008	76.51	715.8
629	7.725	79.37	689.9
630	8.455	80.93	676.6
631	8.279	78.01	702
632	8.229	77.35	707.9
633	8.155	77.56	706
634	7.952	78.51	697.5
635	8.078	76.99	711.3
636	7.721	78.49	697.7
637	7.87	78.41	698.4
638	8.09	79.68	687.3
639	8.072	77.44	707.1
640	8.29	78.98	693.3
641	8.145	79.15	691.9
642	8.299	78.08	701.3
643	7.864	79.63	687.7
644	7.948	79.09	692.4
645	8.03	77.41	707.4
646	7.878	78	702
647	8.261	76.62	714.7
648	8.347	78.3	699.4
649	8.015	77.03	710.9
650	8.217	79.28	690.7
651	7.756	77.62	705.5
652	8.116	77.51	706.5
653	7.861	79.35	690.1
654	8.254	76.54	715.5
655	8.108	76.37	717
656	7.944	79.75	686.7
657	8.146	79.48	688.9
658	7.716	80.12	683.5
659	8.489	75.78	722.6
660	8.283	77.21	709.3
661	8.025	78.44	698.1
662	7.809	79.52	688.6
663	8.082	79	693.1
664	8.206	79.24	691
665	7.911	78.69	695.9
666	8.23	76.91	712
667	8.071	78.44	698.1
668	8.614	76.62	714.7
669	8.138	80.45	680.7
670	8.141	77.58	705.8
671	7.886	78.79	695
672	7.608	80.44	680.7
673	8.129	77.26	708.7
674	7.577	77.92	702.8
675	8.289	77.77	704.1
676	8.35	77.54	706.3
677	8.241	77.3	708.4
678	7.913	77.96	702.4
679	8.228	79.07	692.5
680	8.083	81.5	671.9
681	8.191	77.92	702.8
682	7.868	79.63	687.7
683	8.123	77.79	704
684	8.04	77.46	706.9
685	7.656	80.73	678.3
686	7.998	78.12	701
687	8.136	78.47	697.8
688	8.054	77.57	705.9
689	7.83	79.56	688.3
690	8.174	77.64	705.3
691	7.765	77.19	709.4
692	7.824	77.76	704.2
693	7.823	79.55	688.4
694	7.856	75.16	728.6
695	8.007	77.59	705.8
696	7.668	78.57	697
697	8.287	80	684.5
698	8.161	79.63	687.7
699	7.871	76.91	712
700	8.135	78.4	698.5
701	7.886	78.26	699.7
702	7.869	78.77	695.2
703	7.971	77.95	702.5
704	8.207	77.9	703
705	7.986	78.15	700.7
706	8.257	78.82	694.7
707	8.378	77.35	708
708	7.873	79.66	687.4
709	8.103	78.41	698.4
710	7.83	78.44	698.1
711	7.971	76.82	712.8
712	8.025	78.88	694.3
713	7.807	78.74	695.5
714	7.956	77.96	702.4
715	8.001	78.39	698.6
716	7.794	78.37	698.7
717	8.236	78.22	700.1
718	8.024	78.43	698.2
719	8.021	79.67	687.3
720	8.139	81.84	669.1
721	7.716	80.44	680.7
722	7.935	77.97	702.3
723	8.307	76.65	714.4
724	8.215	76.6	714.9
725	7.875	78.02	701.9
726	7.902	77.4	707.5
727	8.243	78.2	700.3
728	8.124	78.57	697
729	8.284	73.47	745.3
730	8.169	79.6	688
731	7.739	78.08	701.3
732	8.131	76.74	713.6
733	7.892	79.47	689.1
734	7.832	78.47	697.8
735	8.109	77.28	708.6
736	8.143	78.02	701.9
737	8.401	78.75	695.4
738	7.77	76.22	718.4
739	7.859	79.6	688
740	8.169	79.12	692.1
741	7.907	78.61	696.6
742	7.717	79.72	686.9
743	7.93	76.49	715.9
744	8.021	80.4	681.1
745	8.224	77.1	710.2
746	7.976	79.81	686.1
747	8.508	76.77	713.3
748	8.184	78.51	697.5
749	7.807	77.97	702.3
750	8.348	80	684.5
751	8.054	78.67	696.1
752	7.662	77.65	705.2
753	8.185	77.42	707.3
754	8.012	79.45	689.2
755	7.799	79.07	692.5
756	8.091	75.46	725.6
757	7.944	76.88	712.3
758	8.085	76.1	719.6
759	8.323	78.25	699.8
760	8.254	80.21	682.7
761	7.865	78.96	693.5
762	7.766	78.02	701.9
763	7.972	76.8	713
764	8.104	76.11	719.5
765	8.573	77.37	707.8
766	8.058	80.57	679.7
767	8.028	78.94	693.7
768	8.191	77.22	709.2
769	7.862	80.37	681.3
770	8.126	77	711.2
771	8.138	75.86	721.8
772	7.863	79.48	689
773	8.197	76.95	711.7
774	7.857	77.32	708.3
775	8.266	77.12	710.1
776	8.101	77.36	707.9
777	7.706	79.46	689.2
778	7.815	77.86	703.3
779	8.306	76.43	716.5
780	8.143	76.83	712.7
781	8.079	79.07	692.5
782	7.871	75.19	728.3
783	8.046	78.31	699.2
784	8.123	78.81	694.9
785	8.186	78.91	693.9
786	7.878	81.07	675.4
787	8.564	77.33	708.2
788	8.25	77.72	704.6
789	8.157	76.93	711.9
790	8.231	78.35	698.9
791	8.527	78.59	696.8
792	8.086	76.95	711.7
793	8.21	78.97	693.4
794	8.27	75.71	723.2
795	7.997	79.23	691.2
796	7.914	77.34	708.1
797	8.149	76.7	714
798	8.228	77.78	704
799	8.139	77.33	708.2
800	7.901	77.86	703.3
801	8.147	76.71	713.9
802	7.959	78.18	700.4
803	7.743	78.73	695.5
804	7.908	78.77	695.2
805	7.714	78.95	693.6
806	7.763	76.37	717
807	8.085	79.44	689.3
808	8.217	77.42	707.3
809	8.403	77.74	704.4
810	7.788	77.75	704.3
811	8.065	77.86	703.3
812	7.944	77.53	706.3
813	8.075	77.11	710.1
814	8.04	79.19	691.5
815	8.042	75.47	725.6
816	7.935	78.51	697.5
817	7.968	77.58	705.9
818	7.85	78.4	698.4
819	7.854	80.19	682.9
820	8.246	80.24	682.5
821	7.892	77.4	707.5
822	8.477	79.95	684.9
823	8.013	78.48	697.7
824	8.016	81.52	671.7
825	8.197	76.58	715
826	8.174	78.35	698.9
827	8.076	76.14	719.2
828	7.771	78.93	693.8
829	8.032	79.06	692.6
830	7.721	79.46	689.2
831	8.367	78.83	694.7
832	7.992	76.73	713.7
833	8.387	78.09	701.3
834	7.725	80.75	678.2
835	8.036	77.8	703.8
836	7.861	77.53	706.3
837	8.103	79.33	690.3
838	7.795	78.43	698.2
839	8.16	77.87	703.2
840	7.859	76.72	713.8
841	8.019	79.38	689.8
842	8.176	77.64	705.3
843	7.771	79.33	690.3
844	8.043	77.6	705.7
845	8.19	79.4	689.7
846	7.818	78.38	698.7
847	7.909	77.87	703.2
848	8.118	79.62	687.8
849	8.242	76.39	716.8
850	7.938	77.13	710
851	7.771	80.93	676.6
852	8.063	79.84	685.9
853	7.752	78.69	695.9
854	8.177	76.42	716.6
855	7.697	78.32	699.2
856	8.215	77.42	707.3
857	8.033	76.49	715.9
858	7.994	79.08	692.5
859	8.077	76.85	712.6
860	8.078	77.77	704.2
861	8.04	78.03	701.8
862	8.195	77.9	703
863	7.902	76.25	718.2
864	8.245	76.28	717.9
865	7.784	79.51	688.7
866	8.315	78.45	698
867	8.156	76.93	711.9
868	7.776	76.5	715.8
869	8.012	76.55	715.3
870	8.112	78.53	697.3
871	8.117	80.12	683.5
872	7.91	77.62	705.5
873	8.238	76.78	713.2
874	8.163	79.44	689.4
875	8.299	77.54	706.2
876	8.328	77.17	709.6
877	8.148	77.22	709.1
878	8.094	76.14	719.2
879	7.973	78.43	698.2
880	8.161	78.01	701.9
881	7.927	77.11	710.2
882	8.262	76.3	717.7
883	7.969	78.04	701.7
884	7.59	78.9	694
885	8.088	78.55	697.1
886	8.099	78.33	699.1
887	8.338	76.09	719.7
888	7.85	77.76	704.3
889	8.08	76.94	711.8
890	8.392	78.25	699.8
891	7.734	77.79	704
892	8.121	77.74	704.4
893	8.132	76.69	714
894	8.373	78.84	694.6
895	8.16	80.56	679.7
896	8.119	78.04	701.7
897	7.603	79.95	684.9
898	7.857	76.53	715.5
899	7.888	78.71	695.8
900	8.148	80.34	681.6
901	7.914	79.25	691
902	8.27	77.97	702.3
903	8.167	77.72	704.6
904	8.044	77.05	710.7
905	7.875	79.19	691.5
906	7.989	79.04	692.8
907	7.649	81.19	674.5
908	7.652	79.45	689.2
909	8.268	77.84	703.5
910	8.177	75.8	722.4
911	8.392	79.86	685.7
912	8.613	77.6	705.7
913	7.838	78.21	700.2
914	8.099	77.64	705.3
915	7.802	78.16	700.6
916	7.831	80.56	679.7
917	7.868	77.07	710.5
918	7.967	76.38	717
919	7.923	78.88	694.2
920	8.001	79.1	692.3
921	7.936	78.96	693.5
922	7.969	79.42	689.5
923	8.192	80.8	677.7
924	7.867	78.53	697.3
925	7.874	77.06	710.7
926	7.875	80.36	681.4
927	8.163	79.08	692.5
928	7.91	79.4	689.7
929	7.938	79.36	690
930	8.19	80.2	682.8
931	7.735	80.54	679.9
932	7.811	78.91	693.9
933	7.787	80.16	683.1
934	8.239	78.19	700.3
935	7.856	76.67	714.2
936	7.69	78.6	696.7
937	8.407	78.81	694.8
938	8.012	79.78	686.4
939	7.862	78.29	699.4
940	8.103	80.61	679.4
941	8.057	76.88	712.3
942	8.108	78.08	701.4
943	7.927	78.71	695.7
944	7.944	78.04	701.6
945	8.041	76.66	714.4
946	8.348	78.16	700.6
947	8.009	76.92	711.9
948	8.337	78.85	694.5
949	8.022	77.93	702.7
950	8.191	77.51	706.5
951	7.943	77.48	706.7
952	7.892	78.44	698.1
953	8.478	75.56	724.7
954	8.359	78.25	699.8
955	8.037	79.82	686.1
956	7.873	79.98	684.7
957	8.333	78.46	698
958	8.366	76.62	714.7
959	8.159	76.55	715.4
960	7.613	79.01	693
961	7.971	80.28	682.1
962	8.122	77.99	702.2
963	7.714	78.81	694.8
964	7.942	78.76	695.3
965	7.892	79.97	684.8
966	8.355	77.8	703.9
967	7.975	79.86	685.7
968	7.914	78.13	700.8
969	7.941	79.7	687.1
970	8.63	78.68	696
971	8.311	79.07	692.5
972	7.967	78.2	700.2
973	8.089	77.68	704.9
974	7.972	77.49	706.7
975	8.266	75.52	725.1
976	8.207	77.42	707.3
977	7.838	78.7	695.8
978	8.025	78.85	694.5
979	8.066	79.59	688.1
980	8.013	76.58	715.1
981	7.76	75.74	723
982	8.082	79.41	689.6
983	7.958	79.13	692.1
984	8.074	78.49	697.7
985	8.354	77.81	703.7
986	8.13	80.11	683.6
987	7.704	77.78	704
988	8.246	78.13	700.9
989	8.248	78.41	698.4
990	7.975	78.08	701.3
991	8.121	76.34	717.3
992	7.697	77.78	704
993	8.026	76.67	714.2
994	8.279	79.25	691
995	8.35	78.06	701.5
996	7.968	78.42	698.3
997	7.621	79.58	688.1
998	7.94	77.98	702.3
999	7.875	77.97	702.3
1000	8.049	80.57	679.7
