# Supplementary material for: Clustering recovered 18650 lithium-ion cells to improve homogeneity in second-life battery pack construction
Source: PLoS One. 2026 Jul 16;21(7):e0353394. doi: 10.1371/journal.pone.0353394 (PMC13374983; doi:10.1371/journal.pone.0353394)
Supplement: S5 Table — Cell counts per cluster for each of the four chemistries (LCO, NMC, NCA, LMO) and 17 commercial models. (XLSX) [file pone.0353394.s005.xlsx]

## Sheet: Cluster x Chemistry
	LCO	LMO	NCA	NMC	Total
Cluster 0	6	0	0	7	13
Cluster 1	0	0	6	0	6
Cluster 2	9	6	4	15	34
Cluster 3	2	0	0	2	4
Cluster 4	25	1	2	1	29
Cluster 5	5	0	0	0	5
Total	47	7	12	25	91

## Sheet: Cluster x Manufacturer
	ICR18650T	LG LGAAS31865	LG LGABB41865	LG LGDAS31865	LG LGDBB31865	LG LGEAS318650	Panasonic CGR18650CE	Panasonic NCR18650	Panasonic NCR18650	Panasonic NCR18650B	Samsung ICR18650-22FU	Samsung ICR18650-26D	Samsung ICR18650-28A	Samsung ICR18650-30B	Sanyo UR18650A	Sanyo UR18650F	Sony US18650GS	Total
Cluster 0	0	0	0	0	1	2	0	0	0	0	0	1	0	2	7	0	0	13
Cluster 1	0	0	0	0	0	0	0	6	0	0	0	0	0	0	0	0	0	6
Cluster 2	0	0	0	0	0	0	6	0	0	4	0	1	3	0	15	5	0	34
Cluster 3	1	0	0	0	0	0	0	0	0	0	0	0	0	1	2	0	0	4
Cluster 4	4	2	2	7	1	2	0	0	2	0	2	3	0	2	1	0	1	29
Cluster 5	0	0	0	5	0	0	0	0	0	0	0	0	0	0	0	0	0	5
Total	5	2	2	12	2	4	6	6	2	4	2	5	3	5	25	5	1	91

## Sheet: Cluster statistics
Cluster	Size	Dominant_chemistry	Purity_pct	Mean_capacity_Ah	SD_capacity_Ah	Mean_resistance_mOhm	SD_resistance_mOhm
0	13	NMC	53.8	1.013	0.295	167.7	13.8
1	6	NCA	100	2.444	0.018	86.1	2.2
2	34	NMC	44.1	1.53	0.183	116.1	14.2
3	4	NMC	50	0.456	0.331	232.6	12.6
4	29	LCO	86.2	1.988	0.243	149.4	19.8
5	5	LCO	100	1.904	0.042	252.5	6.8
