# Supplementary material for: Clustering recovered 18650 lithium-ion cells to improve homogeneity in second-life battery pack construction
Source: PLoS One. 2026 Jul 16;21(7):e0353394. doi: 10.1371/journal.pone.0353394 (PMC13374983; doi:10.1371/journal.pone.0353394)
Supplement: S6 Table — Complete list of parameters, values, and justifications for all clustering and selection steps. (XLSX) [file pone.0353394.s006.xlsx]

## Sheet: Sheet1
Parameter	Symbol	Value	Justification
Cells in series	s	4	Target pack topology (4s6p)
Parallel groups	p	6	Target pack topology (4s6p)
Initial clusters	k	6	Maximizes Silhouette (Fig. 8-9)
K-means initializations	n_init	50	Stability analysis (S1 Table)
K-means random state	random_state	42	Reproducibility
K-means max iterations	max_iter	300	scikit-learn default
K-means tolerance	tol	1e-4	scikit-learn default
GMM covariance type	cov_type	full	Better fit for non-spherical clusters
GMM initialization	init	K-means centroids	Warm start for convergence
Feature scaling	scaler	MinMaxScaler [0,1]	Equal weighting of features
Resistance filter	—	R ≤ 400 mΩ	Excludes non-functional cells
Min. cluster size	—	≥ s = 4	Pack topology constraint
Sub-clustering k_max	k_sub_max	9	Empirical (cluster 2: 37 cells)
Software	Python	3.11	scikit-learn 1.4, NumPy 1.26, pandas 2.2
